# Supplementary material for: MiRNA-146a/AKT/β-Catenin Activation Regulates Cancer Stem Cell Phenotype in Oral Squamous Cell Carcinoma by Targeting CD24
Source: Front Oncol. 2021 Oct 12;11:651692. doi: 10.3389/fonc.2021.651692 (PMC8546321; doi:10.3389/fonc.2021.651692)
Supplement: Supplementary File 1 — List of Primers for the qRT-PCR (Excel File) [file DataSheet_1.zip]

Archive with 5 entries (5 files):
- Supplementary File 1.XLSX
- Supplementary File 2.pdf
- Supplementary File 3.XLSX
- Supplementary File 4.PDF
- Supplementary File 5.DOCX
